# Supplementary material for: Targeting HIF-1α Regulatory Pathways as a Strategy to Hamper Tumor-Microenvironment Interactions in CLL
Source: Cancers (Basel). 2021 Jun 9;13(12):2883. doi: 10.3390/cancers13122883 (PMC8229189; doi:10.3390/cancers13122883)
Supplement: Supplementary file 1 [file cancers-13-02883-s001.zip]

Archive with 2 entries (2 files):
- Supplemetal File 1_FINAL.pdf
- cancers-1223225pd-supplementary.pdf
